# Supplementary material for: Human artificial chromosome carrying 3p21.3-p22.2 region suppresses hTERT transcription in oral cancer cells
Source: Chromosome Res. 2023 Jun 24;31(3):17. doi: 10.1007/s10577-023-09726-8 (PMC10289923; doi:10.1007/s10577-023-09726-8)
Supplement: Supplementary file 1 — Supplementary file1 (XLSX 14 KB) [file 10577_2023_9726_MOESM1_ESM.xlsx]

## Sheet: primers
	Supplementary Table 1: STS marker sequence
	STS Markers	Forward primer (5'-3')	Reverse primer (5'-3')
	D3S1560	GCATCTACAGGGGGTGTCT	AGGCTGATTTTCAGCACAA
	D3S1304	TTCGCTCTTTGATAGGC	ATTTCATTTGTAATTTACTAGCAG
	D3S1317	TACAAGTTCAGTGGAGAACC	CCTCCAGGCCATACACAGTCA
	D3S1038	TCCAGTAAGAGGCTTCCTAG	AAAGGGGTTCAGGAAACCTG
	D3S1266	AGATGAGGGGTAATGTTGGA	AAGCATCTTAATGGATGGAAA
	D3S1283	GGCAGTACCACCTGTAGAAATG	GAGTAACAGAGGCATCGTGTATTC
	D3S647	TTGCATCTAGAATTCAGTCAAGG	TGTGTATTCTTCTGATATTGGACA
	D3S1100	GGTTTCATATACCATCAATCCCAC	GTACACCATCATGAGGAGTCTGG
	D3S1029	ATACTCTGGACCCAGATTGATTAC	TAATTCCCAAATGGTTTAGGGGAG
	D3S1478	GATGAAACTGTGATAGCACC	CTGCCAGTAATGTAAATCTCC
	D3S1289	AAAGCAACTTGTAAGAGAGCA	CTCCTAGATATAATCACTGGCA
	D3S1300	AGCTCACATTCTAGTCAGCCT	GCCAATTCCCCAGATG
	D3S1312	TGGGTTCTGCCTCCAA	GGCTCCCCAGGGTAAG
	D3S1600	ATCACCATCATCTGCCTGTC	TGCTTGCCTTGGGATTTA
	D3S1285	ATTTAGAAAACCCATACAGCATGGC	TCTGTTCATCACAGGGGTAGCATC
	D3S1284	GCCTTGGGGGTAAATACTCT	GGAATTACAGGCCACTGCTC
	D3S1278	GGACACATGCTCCTGGAA	TGCACTACAGGGCAGTTG
	D3S1238	TGAGACCCTGTCTCTGAAAC	TGTATGGGCTCTTGAAATTG
	D3S1268	ATATTTGGCAACACTGGGAC	TCCTGCTTGAAAATGTCCTT
	D3S1314	AACTTACACATTTGGCCCTG	TCAATCTGTGGAGTCATTGG
	D3S1561	TAAGTCCCAGAGGCAAAGG	CGCTAAACTATCCACAGGACAC
	D3S1298	AGCTCTCAGTGCCACCCC	GAAAAATCCCCTGTGAAGCG
	D3S1260	AGCTACCAGGGAAGCACTGT	CTATGCAATCACCTGCCATT
	D3S3521	CAGTAAGTCCATGCCAGGG	GCAGCAGTTACCTTGGAGTG
	D3S3658	AAAAGTTAGCAAACACAATCCTATC	CTGGACTAAATCTAAGTTGGTTATG
	D3S3563	ACAAGGTTCAGAGGGTGG	GNAAGAATCAATCTTATTAAGTCAG
	D3S3597	CACACCCATTAGGATGGAA	GCAAATAGTAGGTGCTCAATAAACA
	D3S3624	GGGATATGACTGCCCAAC	GCCTCAAAATGCGAATG
	D3S3582	CGATGTGGCTCTGAACTC	AGGGCCTGTTTCCCTAAG
	D3S1581	CAGAACTGCCAAACCA	GGGTAACAGGAGCGAG
	D3S3629	CAAGCAGATGTTGCTGCC	GGAATTACCTGGATTGCCC
	D3S3667	TTTAAGAAGCCTTTGTCAGAA	CTATTGATGTTTCATGGTGC
	D3S1568	CCATGAACAGAACCTCCCTA	CCGCTGTCCTGCTGTAAG
	D3S1573	TTCATTTTTGCTTATTAAGATATGC	CCAGTAAATNACAGGGCTAT
	D3S1578	GCCAACACACATTAATCACATA	GGGGCCAAAATCTGCT

## Sheet: infomation
	Human artificial chromosome carrying 3p21.3-p22.2 region suppresses hTERT transcription in oral cancer cells
	Takahito Ohira1,2, Kaho Yoshimura1, Hiroyuki Kugoh1,2*
	1Department of Chromosome Biomedical Engineering, Tottori University, 86 Nishi-Cho, Yonago, Tottori 683-8503, Japan
	2Chromosome Engineering Research Center, Tottori University, 86 Nishi-Cho, Yonago, Tottori 683-8503, Japan
	*Corresponding author:
	Hiroyuki Kugoh
	Department of Molecular and Cellular Biology, Division of Genome and Cellular Function, Tottori University, 86 Nishi-Cho, Yonago, Tottori 683-8503, Japan
	Telephone number: +81-859-38-6208
	Fax number: +81-859-38-6210
	E-mail address: kugoh@tottori-u.ac.jp
