# Supplementary material for: Human artificial chromosome carrying 3p21.3-p22.2 region suppresses hTERT transcription in oral cancer cells
Source: Chromosome Res. 2023 Jun 24;31(3):17. doi: 10.1007/s10577-023-09726-8 (PMC10289923; doi:10.1007/s10577-023-09726-8)
Supplement: Supplementary file 2 — Supplementary file2 (XLSX 13 KB) [file 10577_2023_9726_MOESM2_ESM.xlsx]

## Sheet: copy number
		copy number of 3p21.3 region	0copy	1copy	2copy	3copy	4copy
		HSC3 parental	0	0	20 (100%)	0	0
		3p21.3HAC-1	0	0	1 (5%)	19 (95%)	0
		3p21.3HAC-2	0	0	1 (5%)	19 (95%)	0
		3p21.3HAC-3	0	0	0	20 (100%)	0
		3p21.3HAC-4	0	0	1 (5%)	17/20 (85%)	2(10%)
		3delp21.3-1	0	0	20/20(100%)	0	0
		3delp21.3-2	0	0	20/20(100%)	0	0
		3delp21.3-3	0	0	20/20(100%)	0	0
		3delp21.3-4	0	0	20/20(100%)	0	0
		Supplementary Table S2. Summary of FISH analysis using 3p21.3 specific probe of HSC3 parental cells and hybrid clones. Each column shows the number of metaphase analyzed.

## Sheet: infomation
	Human artificial chromosome carrying 3p21.3-p22.2 region suppresses hTERT transcription in oral cancer cells
	Takahito Ohira1,2, Kaho Yoshimura1, Hiroyuki Kugoh1,2*
	1Department of Chromosome Biomedical Engineering, Tottori University, 86 Nishi-Cho, Yonago, Tottori 683-8503, Japan
	2Chromosome Engineering Research Center, Tottori University, 86 Nishi-Cho, Yonago, Tottori 683-8503, Japan
	*Corresponding author:
	Hiroyuki Kugoh
	Department of Molecular and Cellular Biology, Division of Genome and Cellular Function, Tottori University, 86 Nishi-Cho, Yonago, Tottori 683-8503, Japan
	Telephone number: +81-859-38-6208
	Fax number: +81-859-38-6210
	E-mail address: kugoh@tottori-u.ac.jp
